# Supplementary material for: TMPRSS2 is a tumor suppressor and its downregulation promotes antitumor immunity and immunotherapy response in lung adenocarcinoma
Source: Respir Res. 2024 Jun 11;25:238. doi: 10.1186/s12931-024-02870-7 (PMC11167788; doi:10.1186/s12931-024-02870-7)
Supplement: Supplementary file 1 — Additional file 1: Table S1. A summary of the datasets analyzed. Table S2. The gene sets representing immune signatures, pathways, and tumor phenotypes. Table S3. The genes with strong positive and negative expression correlations with TMPRSS2 in the TCGA-LUAD cohort. [file 12931_2024_2870_MOESM1_ESM.xlsx]

## Sheet: Table S1
Table S1. A summary of the datasets analyzed
Dataset	Cancer type	Sample size
TCGA-LUAD	lung adenocarcinoma	517
GSE12667	lung adenocarcinoma	68
GSE30219	lung adenocarcinoma	85
GSE31210	lung adenocarcinoma	226
GSE50081	lung adenocarcinoma	127
GSE131907	lung adenocarcinoma	28 (28249 cancer single cells)
Maynard cohort	lung adenocarcinoma	26 (3109 cancer single cells)
CPTAC	lung adenocarcinoma	110
Lung cancer data from Jiangsu Cancer Hospital	lung adenocarcinoma	100
Healthy persons from Jiangsu Cancer Hospital	healthy control	20

## Sheet: Table S2
Table S2. The gene sets representing immune signatures, pathways, and tumor phenotypes
Anti-tumor immune signature		Tumor immunosuppressive signature			Tumor phenotype		Cancer-associated pathway
CD8+ T cells	Cytolytic activity	CD4+ regulatory T cells	MDSCs	PD-L1	Cell proliferation	Stemness	Cell cycle	Mismatch repair	p53
CD2	PRF1	CTLA4	CCR2	PD-L1	MKI67	ACTRT3	ABL1	SSBP1	ATM
CD247	GZMA	FOXP3	CD14			ADH5	ANAPC1	PMS2	CHEK2
CD28		GPR15	CD2			ALX1	ANAPC10	MLH1	ATR
CD3D		IL32	CD86			APLP1	ANAPC11	MSH6	CHEK1
CD3E		IL4	CXCR4			ARMC9	ANAPC13	MSH2	GORAB
CD3G		IL5	FCGR2A			ARMCX2	ANAPC2	MSH3	CDKN2A
CD8A			FCGR2B			ASCC3	ANAPC4	MLH3	MDM2
ICAM1			FCGR3A			ATP11C	ANAPC5	RFC1	MDM4
ITGAL			FERMT3			BBS9	ANAPC7	RFC4	TP53
ITGB2			GPSM3			BCKDHB	ATM	RFC2	CDKN1A
PTPRC			IL18BP			BMPR1A	ATR	RFC5	CCND1
THY1			IL4R			BOD1	BUB1	RFC3	CCND2
			ITGAL			C14orf119	BUB1B	PCNA	CCND3
			ITGAM			C14orf166	BUB3	EXO1	CDK4
			PARVG			CCL26	CCNA1	RPA1	CDK6
			PSAP			CDC123	CCNA2	RPA2	CCNE1
			PTGER2			CDH6	CCNB1	RPA3	CCNE2
			PTGES2			CENPH	CCNB2	RPA4	CDK2
			S100A8			CENPI	CCNB3	POLD1	SFN
			S100A9			CPSF3	CCND1	POLD2	RPRM
						DACT1	CCND2	POLD3	CCNB1
						DCUN1D5	CCND3	POLD4	CCNB2
						DDX1	CCNE1	LIG1	CDK1
						DHX15	CCNE2		GADD45A
						DIAPH3	CCNH		GADD45B
						DIMT1	CDC14A		GADD45G
						DLGAP5	CDC14B		GTSE1
						DNMT3B	CDC16		FAS
						DPH3	CDC20		PIDD1
						DTD1	CDC23		CASP8
						EIF2AK4	CDC25A		BID
						EIF2B3	CDC25B		BAX
						ERCC2	CDC25C		PMAIP1
						FAM118B	CDC26		BBC3
						FANCB	CDC27		TP53AIP1
						FGF2	CDC45		SIVA1
						FST	CDC6		BCL2L1
						FZD2	CDC7		BCL2
						GARS	CDK1		TP53I3
						GBE1	CDK2		EI24
						GDF3	CDK4		SHISA5
						GNL2	CDK6		PERP
						GPR176	CDK7		ZMAT3
						GPX8	CDKN1A		SIAH1
						HAS2	CDKN1B		CYCS
						HAT1	CDKN1C		APAF1
						HAUS1	CDKN2A		CASP9
						HAUS6	CDKN2B		CASP3
						HDAC2	CDKN2C		AIFM2
						HDX	CDKN2D		IGFBP3
						HESX1	CHEK1		IGF1
						HMGA2	CHEK2		SERPINE1
						HTR7	CREBBP		ADGRB1
						IARS	CUL1		CD82
						ICMT	DBF4		THBS1
						IGF2BP1	E2F1		SERPINB5
						INHBE	E2F2		DDB2
						IPO5	E2F3		RRM2B
						KIF20A	E2F4		RRM2
						KIF7	E2F5		SESN1
						LIN28B	EP300		SESN3
						MED20	ESPL1		SESN2
						MIS18A	FZR1		PTEN
						MMADHC	GADD45A		TSC2
						MRPL3	GADD45B		STEAP3
						MSH6	GADD45G		RFWD2
						MTHFD1L	GSK3B		RCHY1
						MTHFD2	HDAC1		CCNG1
						MYCN	HDAC2		CCNG2
						NMNAT2	MAD1L1		PPM1D
						NREP	MAD2L1		TP73
						ORC1	MAD2L2		TNFRSF10B
						OSTC	MCM2
						PAICS	MCM3
						PDHB	MCM4
						PFAS	MCM5
						PLAA	MCM6
						PLRG1	MCM7
						RAB3B	MDM2
						RAD1	MYC
						RARS	ORC1
						RARS2	ORC2
						RIOK2	ORC3
						ROR1	ORC4
						RPF2	ORC5
						RRAS2	ORC6
						SAMM50	PCNA
						SEC11A	PKMYT1
						SKIV2L2	PLK1
						SLC24A1	PRKDC
						SLC25A3	PTTG1
						SNRPD3	PTTG2
						SNX8	RAD21
						SOHLH2	RB1
						TBC1D16	RBL1
						TBCE	RBL2
						TET1	RBX1
						TEX10	SFN
						TM2D2	SKP1
						TRIM24	SKP2
						TRNT1	SMAD2
						TRPC4	SMAD3
						UBE2K	SMAD4
						UGGT2	SMC1A
						UTP6	SMC1B
						XPOT	SMC3
						XRCC5	STAG1
						XXYLT1	STAG2
						ZNF788	TFDP1
							TFDP2
							TGFB1
							TGFB2
							TGFB3
							TP53
							TTK
							WEE1
							WEE2
							YWHAB
							YWHAE
							YWHAG
							YWHAH
							YWHAQ
							YWHAZ
							ZBTB17

## Sheet: Table S3
Table S3. The genes with strong positive and negative expression correlations with TMPRSS2 in the TCGA-LUAD cohort
Note: The positive and negative correlations are indicated in red and blue, respectively.
Gene	Pearson’s r	p-value	FDR
C16orf89	0.691145	1.18491e-74	2.39269e-70
ADGRF5	0.689183	4.49975e-74	4.54317e-70
FAM189A2	0.6807	1.27857e-71	8.60607e-68
ATP13A4	0.674877	5.53977e-70	2.79662e-66
NAPSA	0.661973	1.73659e-66	5.84449e-63
GGTLC1	0.66219	1.52098e-66	5.84449e-63
CFAP221	0.656257	5.41221e-65	1.56127e-61
CDKL2	0.655087	1.08368e-64	2.73534e-61
SFTA3	0.652037	6.53715e-64	1.46672e-60
SCTR	0.651329	9.88705e-64	1.99649e-60
CYP2B7P	0.649637	2.64794e-63	4.45582e-60
HLF	0.649737	2.49919e-63	4.45582e-60
NR3C2	0.645166	3.47102e-62	5.39156e-59
C1orf116	0.64353	8.80429e-62	1.26989e-58
BTBD9	0.641498	2.77566e-61	3.7366e-58
SLC34A2	0.632806	3.42354e-59	4.32072e-56
ESYT3	0.628624	3.28987e-58	3.90779e-55
TMEM125	0.628494	3.52656e-58	3.95621e-55
VIPR1	0.628348	3.81355e-58	4.053e-55
CTSH	0.621918	1.15246e-56	1.16358e-53
PIGR	0.612191	1.72329e-54	1.65707e-51
NKX2-1	0.612001	1.89681e-54	1.74101e-51
B3GNT8	0.611141	2.92815e-54	2.57079e-51
ST3GAL5	0.606812	2.55158e-53	2.06096e-50
SELENBP1	0.605091	5.98018e-53	4.64453e-50
GPD1L	0.602899	1.75562e-52	1.26611e-49
SUSD2	0.5978	2.08256e-51	1.40177e-48
LHFPL3-AS2	0.597044	2.99399e-51	1.95025e-48
SCNN1B	0.596775	3.40515e-51	2.14876e-48
CRY2	0.593161	1.90261e-50	1.12998e-47
MALL	0.587319	2.93169e-49	1.64444e-46
CD302	0.58507	8.28049e-49	3.98114e-46
OCLN	0.584912	8.90381e-49	4.18127e-46
CXCL17	0.584505	1.0735e-48	4.92662e-46
DOK4	0.583986	1.36184e-48	6.11102e-46
KCNK5	0.576692	3.69097e-47	1.35512e-44
TAPT1	0.575719	5.69421e-47	2.05327e-44
ACSS1	0.573195	1.7439e-46	5.96856e-44
ABCA3	0.571681	3.39526e-46	1.12394e-43
PPFIBP2	0.571332	3.95719e-46	1.28883e-43
FMO5	0.569127	1.03722e-45	3.22224e-43
NDNF	0.568689	1.25489e-45	3.78208e-43
SLC4A4	0.566765	2.88767e-45	8.21277e-43
DLC1	0.566714	2.95156e-45	8.2779e-43
CRYM	0.566019	3.98192e-45	1.10146e-42
SFTA2	0.559965	5.25905e-44	1.34425e-41
CGNL1	0.557665	1.3822e-43	3.36275e-41
CYP4B1	0.55696	1.85608e-43	4.46188e-41
DAPK2	0.556606	2.15158e-43	5.06103e-41
KIAA0319L	0.556409	2.33585e-43	5.42158e-41
CACNA1D	0.555663	3.18709e-43	7.23111e-41
PRDM16	0.555308	3.694e-43	8.19704e-41
GPC4	0.555055	4.10154e-43	9.00243e-41
SHROOM4	0.552848	1.0215e-42	2.17128e-40
PRR15L	0.552464	1.19648e-42	2.51058e-40
PIFO	0.550913	2.26017e-42	4.51878e-40
TRIM2	0.550476	2.70253e-42	5.29827e-40
FREM2	0.549953	3.34626e-42	6.49721e-40
LMO3	0.549322	4.3273e-42	8.32202e-40
VSIG2	0.547828	7.93563e-42	1.49761e-39
RNASE1	0.54778	8.0907e-42	1.49886e-39
ITGA9	0.545797	1.80096e-41	3.19007e-39
TMEM63A	0.543667	4.22799e-41	7.29708e-39
CHADL	0.543181	5.13384e-41	8.78539e-39
TMEM163	0.542817	5.93392e-41	9.9853e-39
HABP2	0.542448	6.87226e-41	1.12822e-38
BAIAP2-AS1	0.541396	1.04327e-40	1.68533e-38
CHIA	0.540868	1.28596e-40	2.04468e-38
SCUBE2	0.540164	1.69826e-40	2.67914e-38
ABCC6	0.538465	3.31434e-40	5.12475e-38
MAGI3	0.538149	3.75133e-40	5.73869e-38
CLIC6	0.537149	5.54847e-40	8.23825e-38
ACOXL	0.535732	9.63688e-40	1.38998e-37
SNX30	0.535556	1.03201e-39	1.4573e-37
MYBPHL	0.534978	1.29167e-39	1.79027e-37
CACNB1	0.533787	2.04785e-39	2.79407e-37
ORMDL3	0.533345	2.42888e-39	3.26976e-37
SNX25	0.532849	2.94103e-39	3.90712e-37
C4BPA	0.531501	4.93625e-39	6.38959e-37
ATP8A1	0.530719	6.65962e-39	8.40486e-37
SFTPB	0.529808	9.42738e-39	1.16077e-36
HNF1B	0.529341	1.12661e-38	1.37046e-36
PPP1R13B	0.527949	1.91111e-38	2.25679e-36
FCGRT	0.526643	3.13036e-38	3.63283e-36
TMEM173	0.526599	3.18328e-38	3.67315e-36
DDAH1	0.525472	4.86552e-38	5.55081e-36
MST1L	0.525454	4.89862e-38	5.55718e-36
CACNA2D2	0.525418	4.96464e-38	5.60061e-36
PARM1	0.524983	5.84612e-38	6.52214e-36
FAM149A	0.524425	7.20661e-38	7.90886e-36
NFIX	0.523842	8.96064e-38	9.67605e-36
RBPMS	0.523806	9.08179e-38	9.75471e-36
SFTA1P	0.523713	9.40418e-38	1.00475e-35
SH3RF1	0.523554	9.98048e-38	1.06072e-35
EXPH5	0.522573	1.43844e-37	1.52075e-35
RASGRF1	0.522459	1.5007e-37	1.57832e-35
CISH	0.522366	1.5537e-37	1.62558e-35
LINC00982	0.52178	1.93136e-37	1.99999e-35
CD207	0.521729	1.96808e-37	2.02762e-35
FNIP2	0.521674	2.00875e-37	2.05902e-35
ACSL5	0.521451	2.1824e-37	2.22571e-35
TDRD10	0.520936	2.64103e-37	2.67992e-35
MBIP	0.520519	3.08114e-37	3.09539e-35
GGT3P	0.520028	3.69417e-37	3.6747e-35
MGLL	0.519976	3.76472e-37	3.70834e-35
SLC44A4	0.518546	6.37218e-37	6.21611e-35
SULT1C2	0.518373	6.79106e-37	6.59288e-35
ICAM4	0.517504	9.33722e-37	8.9784e-35
RAP1GAP	0.517459	9.49141e-37	9.08341e-35
ABCC6P2	0.516764	1.22351e-36	1.16539e-34
SLC15A2	0.516717	1.24504e-36	1.18033e-34
FAM184A	0.515901	1.67592e-36	1.5814e-34
HOPX	0.515475	1.95655e-36	1.82067e-34
MS4A15	0.515217	2.1492e-36	1.99077e-34
SYNE1	0.51512	2.22584e-36	2.05235e-34
C1orf198	0.514641	2.64832e-36	2.4308e-34
ZNF763	0.514446	2.84262e-36	2.59733e-34
MYOZ1	0.514145	3.16926e-36	2.86981e-34
FGFR2	0.51366	3.77699e-36	3.37473e-34
PTPN13	0.513351	4.22278e-36	3.75642e-34
MFSD4	0.513117	4.59486e-36	4.06948e-34
AATBC	0.513068	4.67656e-36	4.12374e-34
SCN4B	0.510947	1.00207e-35	8.68443e-34
IRX5	0.510664	1.10901e-35	9.57021e-34
CLEC4F	0.510616	1.128e-35	9.6926e-34
CD1C	0.509935	1.43897e-35	1.22089e-33
COL4A3	0.509832	1.49279e-35	1.256e-33
GLB1L2	0.509289	1.81174e-35	1.51803e-33
CPAMD8	0.508985	2.01873e-35	1.68447e-33
ZNF750	0.508707	2.22789e-35	1.84376e-33
ANKRD65	0.508386	2.49691e-35	2.05796e-33
PLLP	0.507796	3.07886e-35	2.52729e-33
VWA2	0.506854	4.29571e-35	3.48367e-33
NEK8	0.506636	4.63944e-35	3.74737e-33
TNS1	0.506406	5.03261e-35	4.04875e-33
PLA2G4F	0.506102	5.60219e-35	4.48909e-33
LRRC75B	0.505461	7.01891e-35	5.55815e-33
ACAD8	0.504977	8.31947e-35	6.51143e-33
C1QTNF7	0.504771	8.94329e-35	6.94584e-33
ACSM3	0.502924	1.70606e-34	1.29028e-32
GLOD5	0.502792	1.78641e-34	1.346e-32
LHFPL3	0.502629	1.89108e-34	1.39877e-32
PDK2	0.502638	1.88507e-34	1.39877e-32
CAPN8	0.502643	1.88188e-34	1.39877e-32
ENTPD3	0.502649	1.87788e-34	1.39877e-32
GNA14	0.500576	3.85653e-34	2.80126e-32
ENPP5	0.500414	4.079e-34	2.93122e-32
TMEM130	0.500419	4.07122e-34	2.93122e-32
ENPP4	0.500116	4.52175e-34	3.20378e-32
BCRP3	0.500123	4.51069e-34	3.20378e-32
CCNB1	-0.60916	7.91993e-54	6.66363e-51
PRC1	-0.604964	6.3674e-53	4.76211e-50
ARHGAP11A	-0.60238	2.26257e-52	1.57545e-49
CCNA2	-0.593514	1.61003e-50	9.85193e-48
GAPDH	-0.590646	6.21869e-50	3.58783e-47
CDCA2	-0.586528	4.2271e-49	2.30697e-46
KIAA1524	-0.58629	4.71975e-49	2.50805e-46
OIP5	-0.586052	5.26692e-49	2.72705e-46
NCAPG	-0.585767	6.00686e-49	3.03241e-46
CCNB2	-0.585318	7.38861e-49	3.63898e-46
PLK1	-0.583313	1.85315e-48	8.1349e-46
EXO1	-0.582107	3.21187e-48	1.37994e-45
FAM72D	-0.581976	3.40798e-48	1.4337e-45
RACGAP1	-0.581818	3.66241e-48	1.50929e-45
TPX2	-0.581107	5.05858e-48	2.04296e-45
FAM72B	-0.579734	9.41653e-48	3.72839e-45
MTHFD2	-0.579322	1.13403e-47	4.40376e-45
CENPA	-0.579196	1.20001e-47	4.57203e-45
CDCA3	-0.579036	1.28954e-47	4.82218e-45
PBK	-0.574391	1.02727e-46	3.63925e-44
FANCI	-0.573898	1.27768e-46	4.44832e-44
KIF23	-0.57305	1.85832e-46	6.25418e-44
SKA1	-0.571241	4.11776e-46	1.31984e-43
FOXM1	-0.569549	8.63053e-46	2.72307e-43
SKA3	-0.568934	1.12778e-45	3.45051e-43
HJURP	-0.567855	1.80187e-45	5.35076e-43
BUB1B	-0.567244	2.34699e-45	6.86852e-43
RRM2	-0.566964	2.64991e-45	7.64424e-43
PARPBP	-0.565802	4.3727e-45	1.19321e-42
CDC20	-0.565741	4.48953e-45	1.20876e-42
MAD2L1	-0.564696	7.03131e-45	1.8682e-42
CDCA5	-0.561058	3.31277e-44	8.68764e-42
FBXO45	-0.560824	3.65813e-44	9.47034e-42
RAD51	-0.559553	6.25628e-44	1.57916e-41
ZWILCH	-0.558824	8.50344e-44	2.11988e-41
SGOL1	-0.557946	1.22873e-43	3.02582e-41
KNSTRN	-0.556602	2.15544e-43	5.06103e-41
KIF11	-0.555704	3.13278e-43	7.18866e-41
DEPDC1	-0.555586	3.29104e-43	7.38401e-41
TTK	-0.554274	5.66933e-43	1.23098e-40
CENPO	-0.554165	5.93118e-43	1.27413e-40
GSG2	-0.552445	1.20599e-42	2.51058e-40
CDKN3	-0.55237	1.24344e-42	2.56212e-40
DLGAP5	-0.551607	1.70116e-42	3.46984e-40
KIF2C	-0.551236	1.9805e-42	3.99923e-40
HMMR	-0.550746	2.42023e-42	4.79134e-40
NUSAP1	-0.549222	4.50624e-42	8.58439e-40
CHEK1	-0.547799	8.02738e-42	1.49886e-39
CENPW	-0.547623	8.62265e-42	1.58288e-39
NEK2	-0.54698	1.11785e-41	2.03358e-39
SPC25	-0.546346	1.44378e-41	2.60306e-39
ORC1	-0.545972	1.67862e-41	2.99967e-39
BIRC5	-0.543839	3.94789e-41	6.93216e-39
MCM10	-0.543801	4.00746e-41	6.97608e-39
DDIAS	-0.543113	5.27363e-41	8.94878e-39
NCAPH	-0.542515	6.69242e-41	1.11122e-38
FAM72A	-0.542507	6.71364e-41	1.11122e-38
BUB1	-0.542248	7.44157e-41	1.21184e-38
CEP55	-0.541109	1.16886e-40	1.87323e-38
RAN	-0.538881	2.81502e-40	4.40648e-38
RAD51AP1	-0.538457	3.32463e-40	5.12475e-38
KPNA2	-0.537815	4.27619e-40	6.49242e-38
TROAP	-0.53769	4.4912e-40	6.76797e-38
H2AFZ	-0.53731	5.20951e-40	7.79227e-38
AUNIP	-0.537034	5.80231e-40	8.55227e-38
SNRPA1	-0.536996	5.89004e-40	8.61866e-38
SGOL2	-0.536388	7.4666e-40	1.0847e-37
CKAP2L	-0.535702	9.75024e-40	1.39636e-37
UBE2S	-0.535603	1.01329e-39	1.44094e-37
KIF14	-0.535334	1.12509e-39	1.5777e-37
NDC80	-0.534973	1.29441e-39	1.79027e-37
UCK2	-0.5347	1.43855e-39	1.97609e-37
DBF4	-0.533449	2.33322e-39	3.16206e-37
NEIL3	-0.532985	2.7909e-39	3.73222e-37
R3HDM1	-0.532703	3.11034e-39	4.10504e-37
TRPA1	-0.532284	3.65495e-39	4.7925e-37
PLOD2	-0.53201	4.06091e-39	5.29044e-37
TICRR	-0.531017	5.94073e-39	7.64084e-37
CDK1	-0.530968	6.05477e-39	7.7238e-37
ASPM	-0.530956	6.08173e-39	7.7238e-37
ANLN	-0.530145	8.29316e-39	1.04015e-36
FAM83D	-0.529996	8.77721e-39	1.09406e-36
ESCO2	-0.529921	9.0302e-39	1.11869e-36
CDCA8	-0.529436	1.08648e-38	1.32966e-36
PLK4	-0.528991	1.28704e-38	1.55623e-36
CDC25A	-0.528568	1.51097e-38	1.81614e-36
CENPN	-0.528041	1.84525e-38	2.2048e-36
KIF4A	-0.527957	1.90551e-38	2.25679e-36
NUF2	-0.527334	2.41216e-38	2.83191e-36
POPDC3	-0.527087	2.64787e-38	3.09066e-36
NUP37	-0.525551	4.72294e-38	5.41877e-36
TUBA1B	-0.525309	5.17191e-38	5.80202e-36
BLM	-0.524743	6.39621e-38	7.09663e-36
AURKA	-0.524697	6.50868e-38	7.18196e-36
CKAP2	-0.524096	8.1504e-38	8.89627e-36
NCAPD2	-0.524052	8.28525e-38	8.99484e-36
RFC4	-0.521989	1.78747e-37	1.86053e-35
TACC3	-0.520551	3.04494e-37	3.07432e-35
ECT2	-0.520206	3.45873e-37	3.45753e-35
GTSE1	-0.519982	3.75664e-37	3.70834e-35
MELK	-0.519508	4.47415e-37	4.38575e-35
SLC2A1	-0.517767	8.48124e-37	8.19434e-35
CENPE	-0.515852	1.70611e-36	1.60239e-34
FAM64A	-0.515511	1.93128e-36	1.80548e-34
CASC5	-0.514378	2.91322e-36	2.64985e-34
BUB3	-0.513842	3.5368e-36	3.18833e-34
KIF20A	-0.513692	3.73372e-36	3.35089e-34
KIAA0101	-0.512514	5.70935e-36	5.01256e-34
ESPL1	-0.512365	6.02495e-36	5.26675e-34
DSCC1	-0.511531	8.12883e-36	7.07523e-34
DNAJC9	-0.510299	1.26332e-35	1.08094e-33
MTFR2	-0.510077	1.36758e-35	1.16521e-33
RFC5	-0.509862	1.47688e-35	1.24781e-33
ORC6	-0.508898	2.0817e-35	1.72987e-33
CDC45	-0.507361	3.59062e-35	2.93544e-33
AURKB	-0.507182	3.82556e-35	3.1149e-33
CDC6	-0.505831	6.16293e-35	4.91889e-33
KIFC1	-0.50567	6.52159e-35	5.18467e-33
KIF15	-0.505301	7.42365e-35	5.85569e-33
CENPH	-0.505285	7.46641e-35	5.86651e-33
CKS2	-0.504933	8.44976e-35	6.58788e-33
DIAPH3	-0.504726	9.08533e-35	7.02912e-33
FBXO5	-0.504358	1.03378e-34	7.96761e-33
MYBL2	-0.504079	1.13982e-34	8.7515e-33
POLQ	-0.503497	1.39709e-34	1.06862e-32
TBC1D31	-0.503281	1.50658e-34	1.14801e-32
RAD54L	-0.503069	1.62226e-34	1.23152e-32
KIF18B	-0.502712	1.83678e-34	1.37882e-32
ERCC6L	-0.502535	1.95358e-34	1.43973e-32
STRAP	-0.501416	2.88285e-34	2.11685e-32
KIF18A	-0.501368	2.93117e-34	2.14453e-32
ASUN	-0.500886	3.46388e-34	2.52513e-32
ARNTL2	-0.500477	3.99055e-34	2.88821e-32
SPAG5	-0.500332	4.19611e-34	3.00468e-32
CDK2	-0.500299	4.24355e-34	3.02791e-32
